# Supplementary material for: The First Phytochemical Investigation of Artemisia divaricate: Sesquiterpenes and Their Anti-Inflammatory Activity
Source: Molecules. 2023 May 22;28(10):4254. doi: 10.3390/molecules28104254 (PMC10221161; doi:10.3390/molecules28104254)
Supplement: Supplementary file 1 [file molecules-28-04254-s001.zip]

Archive with 1 entries (1 files):
- molecules-2365685-supplementary.pdf
